# Supplementary material for: Integrated Transcriptome and Proteome Analyses Reveal the Regulatory Role of miR-146a in Human Limbal Epithelium via Notch Signaling
Source: Cells. 2020 Sep 26;9(10):2175. doi: 10.3390/cells9102175 (PMC7650592; doi:10.3390/cells9102175)
Supplement: Supplementary file 1 [file cells-09-02175-s001.zip]

Archive with 4 entries (4 files):
- Supplementary Table S3. Common differentailly expressed  genesproteins using RNAseq and proteomics.xlsx
- Supplementary Table S1. Differentially expressed genes in M vs MC  using RNA-seq FDRp05 FC 15_251.xlsx
- Supplementary Table S2. Differentially expressed Proteins in M vs  MC using proteomics.xlsx
- cells-886180 Supplementary Materials.pdf
