# Supplementary material for: Integrated Transcriptome and Proteome Analyses Reveal the Regulatory Role of miR-146a in Human Limbal Epithelium via Notch Signaling
Source: Cells. 2020 Sep 26;9(10):2175. doi: 10.3390/cells9102175 (PMC7650592; doi:10.3390/cells9102175)
Supplement: Supplementary file 1 [file cells-09-02175-s001.zip › Supplementary Table S3. Common differentailly expressed genesproteins using RNAseq and proteomics.xlsx]

## Sheet: Sheet1
Supplementary Table S3: Common differentially expressed genes/proteins in miR-146aM vs. MC transfected primary human LECs using RNA-seq and proteomics (FDR p<0.05 and FC± 1.2)
Gene	Ensemebl id	Expression Fold-Change(M vs MC)	Protein name	Protein FC_M vs MC
TMEM2	ENSG00000135048	3.28585	Q9UHN6	1.52804
ITGB8	ENSG00000105855	2.92184	P26012	1.76123
STK38L	ENSG00000211455	2.63719	Q9Y2H1	1.55629
PDCD4	ENSG00000150593	2.50156	Q53EL6	1.58664
ITGA6	ENSG00000091409	2.30839	P23229	1.89536
PIR	ENSG00000087842	2.16394	O00625	1.66446
HSPB1	ENSG00000106211	2.09023	P04792	2.04891
RAPGEFL1	ENSG00000108352	2.07879	Q9UHV5	1.57298
GPSM2	ENSG00000121957	2.01538	P81274	1.66203
RIN1	ENSG00000174791	1.82606	Q13671	1.56963
GAMT	ENSG00000130005	1.79662	Q14353	1.59885
ALDH1A1	ENSG00000165092	1.7896	P00352	1.55857
KIF18B	ENSG00000186185	1.76321	Q86Y91	1.62157
GPCPD1	ENSG00000125772	1.72392	Q9NPB8	1.69846
FAT2	ENSG00000086570	1.66976	Q9NYQ8	1.80616
AKR1C2	ENSG00000151632	1.66056	P52895	2.09218
ACOT1	ENSG00000184227	1.58564	Q86TX2	1.61485
ANK3	ENSG00000151150	1.58206	Q12955	1.51847
SNCA	ENSG00000145335	1.56771	P37840	1.53141
ZCCHC3	ENSG00000247315	1.56414	Q9NUD5	1.71754
AKR1B10	ENSG00000198074	1.53549	O60218	1.91841
PPP1R37	ENSG00000104866	1.52542	O75864	1.75726
SPOCK1	ENSG00000152377	1.5145	Q08629	1.51577
COMT	ENSG00000093010	1.4973	P21964	1.73633
SPTLC3	ENSG00000172296	1.46971	Q9NUV7	1.52216
CD109	ENSG00000156535	1.45638	Q6YHK3	1.61036
SPARC	ENSG00000113140	1.45358	P09486	1.79153
DAB2IP	ENSG00000136848	1.45025	Q5VWQ8	1.53626
AKR1C3	ENSG00000196139	1.4232	P42330	1.8748
PDF	ENSG00000258429	1.39576	Q9HBH1	1.59113
AMMECR1	ENSG00000101935	1.39381	Q9Y4X0	1.54578
WBP11	ENSG00000084463	1.38718	Q9Y2W2	1.50396
SUGCT	ENSG00000175600	1.38478	Q9HAC7	1.50351
PI4K2B	ENSG00000038210	1.3787	Q8TCG2	1.5227
SRGAP3	ENSG00000196220	1.36042	O43295	1.61738
EMB	ENSG00000170571	1.35763	Q6PCB8	1.60433
SNCG	ENSG00000173267	1.34714	O76070	1.87346
HACD2	ENSG00000206527	1.32884	Q6Y1H2	1.62371
UBE2Q2	ENSG00000140367	1.31256	Q8WVN8	1.71032
MPC2	ENSG00000143158	1.30275	O95563	1.86907
DAG1	ENSG00000173402	1.29459	Q14118	1.62621
KCTD1	ENSG00000134504	1.29213	Q719H9	1.69252
EPHA1	ENSG00000146904	1.29195	P21709	1.71305
DCTN6	ENSG00000104671	1.27526	O00399	1.57843
CTSD	ENSG00000117984	1.26759	P07339	1.58856
COQ7	ENSG00000167186	1.244	Q99807	1.55657
PHLDB1	ENSG00000019144	1.24191	Q86UU1	1.63016
LTBP3	ENSG00000168056	1.22547	Q9NS15	1.52004
GALNS	ENSG00000141012	1.21272	P34059	1.84872
EHD2	ENSG00000024422	1.20882	Q9NZN4	1.70457
MAP2K4	ENSG00000065559	1.20407	P45985	1.6686
KATNAL1	ENSG00000102781	1.20069	Q9BW62	1.62735
FOXRED1	ENSG00000110074	1.20027	Q96CU9	1.72677
UHRF1BP1L	ENSG00000111647	1.20021	A0JNW5	1.56713
RPP25L	ENSG00000164967	-1.21521	Q8N5L8	1.51051
PPIC	ENSG00000168938	-1.22323	P45877	1.52037
METTL4	ENSG00000101574	-1.32136	Q8N3J2	1.634
NRCAM	ENSG00000091129	-1.36982	Q92823	1.54611
SDR16C5	ENSG00000170786	-1.39769	Q8N3Y7	1.56825
PLEKHF1	ENSG00000166289	-1.44852	Q96S99	1.5391
SPICE1	ENSG00000163611	-1.45936	Q8N0Z3	2.24923
ISG20L2	ENSG00000143319	-1.4722	Q9H9L3	1.69638
MX1	ENSG00000157601	-1.48873	P20591	1.66987
SERPINA5	ENSG00000188488	-1.62256	P05154	1.55012
LRRC20	ENSG00000172731	-1.67765	Q8TCA0	1.63469
TATDN2	ENSG00000157014	-1.74357	Q93075	1.81006
KRT15	ENSG00000171346	3.90239	P19012	4.24691
EGFR	ENSG00000146648	-1.54681	P00533	-1.9634
IL1B	ENSG00000125538	-3.95287	P01584	-3.31742
NOTCH1	ENSG00000148400	2.81803	P46531	1.50129
