# Supplementary material for: Integrated Transcriptome and Proteome Analyses Reveal the Regulatory Role of miR-146a in Human Limbal Epithelium via Notch Signaling
Source: Cells. 2020 Sep 26;9(10):2175. doi: 10.3390/cells9102175 (PMC7650592; doi:10.3390/cells9102175)
Supplement: Supplementary file 1 [file cells-09-02175-s001.zip › Supplementary Table S1. Differentially expressed genes in M vs MC using RNA-seq FDRp05 FC 15_251.xlsx]

## Sheet: Sheet1
Supplementary Table S1: Differentially expressed genes in miR-146aM vs. MC transfected primary human LECs using RNA-seq (FDR p<0.05 and FC± 1.5)
Ensembel ID	Gene Name	Av log2M	Av log2MC	Absolute FC M vs. MC
ENSG00000281920	RP11-418H16.1	0.559492	-2.67807	9.432
ENSG00000165905	GYLTL1B	5.32602	3.07938	4.74579
ENSG00000171346	KRT15	10.2851	8.32079	3.90239
ENSG00000244687	UBE2V1	7.3082	5.36216	3.85315
ENSG00000180667	YOD1	3.3978	1.81301	2.99964
ENSG00000148400	Notch1	8.2675	5.53125	2.81803
ENSG00000198363	ASPH	8.18154	6.69185	2.80828
ENSG00000008256	CYTH3	4.17453	2.71973	2.74118
ENSG00000234857	HNRNPUL2-BSCL2	0.91265	-0.517152	2.6941
ENSG00000137710	RDX	6.47581	5.05034	2.68603
ENSG00000211455	STK38L	5.93575	4.53675	2.63719
ENSG00000124562	SNRPC	8.25909	6.8786	2.60356
ENSG00000064995	TAF11	4.68377	3.42475	2.39332
ENSG00000109466	KLHL2	2.74846	1.49889	2.37771
ENSG00000154511	FAM69A	4.77564	3.52779	2.37488
ENSG00000120063	GNA13	4.8724	3.63081	2.36458
ENSG00000121690	DEPDC7	3.34518	2.13422	2.31492
ENSG00000091409	ITGA6	7.06505	5.85817	2.30839
ENSG00000148411	NACC2	3.507	2.32553	2.26808
ENSG00000137996	RTCA	5.96249	4.81877	2.2095
ENSG00000134569	LRP4	1.04876	-0.0759001	2.1805
ENSG00000184983	NDUFA6	7.70732	6.61596	2.13075
ENSG00000136003	ISCU	7.36702	6.3276	2.05541
ENSG00000102218	RP2	3.89857	2.88289	2.02186
ENSG00000260257	RP5-1085F17.3	3.90653	2.91958	1.98199
ENSG00000261609	GAN	1.21568	0.260026	1.93946
ENSG00000128245	YWHAH	8.23904	7.28708	1.9345
ENSG00000175931	UBE2O	4.04089	3.09022	1.93278
ENSG00000127824	TUBA4A	8.35371	7.43001	1.89697
ENSG00000101974	ATP11C	2.93475	2.0197	1.88564
ENSG00000072042	RDH11	6.84761	5.94119	1.87438
ENSG00000086712	TXLNG	3.848	2.9493	1.86438
ENSG00000156642	NPTN	6.46199	5.57939	1.84369
ENSG00000198498	TMA16	5.25181	4.40863	1.79401
ENSG00000213588	ZBTB9	3.58991	2.75007	1.78986
ENSG00000106799	TGFBR1	4.20105	3.38405	1.76173
ENSG00000170035	UBE2E3	7.28052	6.47488	1.74791
ENSG00000140939	NOL3	5.33195	4.53714	1.73484
ENSG00000104067	TJP1	5.33392	4.56856	1.69978
ENSG00000069869	NEDD4	4.54728	3.78725	1.69353
ENSG00000118454	ANKRD13C	3.98812	3.23093	1.69019
ENSG00000181191	PJA1	5.19461	4.4422	1.68461
ENSG00000113583	C5orf15	5.5889	4.84361	1.67632
ENSG00000084112	SSH1	4.85761	4.11593	1.67212
ENSG00000164091	WDR82	4.06652	3.33468	1.66076
ENSG00000174485	DENND4A	2.13299	1.41549	1.64433
ENSG00000082781	ITGB5	4.06372	3.36107	1.62749
ENSG00000127314	RAP1B	7.53368	6.84483	1.612
ENSG00000124786	SLC35B3	4.34376	3.66292	1.60308
ENSG00000132478	UNK	5.06016	4.38137	1.60079
ENSG00000116704	SLC35D1	2.86022	2.18309	1.59895
ENSG00000137076	TLN1	6.12459	5.45422	1.59148
ENSG00000214736	TOMM6	8.3663	7.69716	1.59013
ENSG00000137876	RSL24D1	6.48995	5.82235	1.58843
ENSG00000108826	MRPL27	7.6709	7.02026	1.56987
ENSG00000108590	MED31	6.44648	5.79627	1.5694
ENSG00000184428	TOP1MT	4.37912	3.73755	1.56002
ENSG00000141644	MBD1	5.25965	4.62205	1.55574
ENSG00000099246	RAB18	7.19386	6.55951	1.55224
ENSG00000152944	MED21	5.90656	5.28882	1.53447
ENSG00000135387	CAPRIN1	7.21868	6.61567	1.51889
ENSG00000241553	ARPC4	7.26825	6.66803	1.51594
ENSG00000112297	AIM1	5.54114	4.94544	1.5112
ENSG00000132155	RAF1	5.24432	5.83308	-1.50396
ENSG00000078747	ITCH	5.19658	5.78833	-1.50707
ENSG00000146648	EGFR	5.30232	5.89703	-1.51017
ENSG00000104312	RIPK2	3.92267	4.52356	-1.51665
ENSG00000002834	LASP1	5.82174	6.43054	-1.52498
ENSG00000090581	GNPTG	5.05181	5.6621	-1.52657
ENSG00000231925	TAPBP	6.52775	7.14137	-1.53009
ENSG00000068305	MEF2A	3.35755	3.97212	-1.5311
ENSG00000122741	DCAF10	4.44568	5.06156	-1.5325
ENSG00000137343	ATAT1	1.92362	2.5404	-1.53344
ENSG00000082153	BZW1	8.1859	8.80371	-1.53454
ENSG00000091542	ALKBH5	5.56678	6.18668	-1.53678
ENSG00000111269	CREBL2	3.32661	3.95257	-1.54323
ENSG00000167578	RAB4B	4.15674	4.78391	-1.54454
ENSG00000100226	GTPBP1	3.66888	4.2971	-1.54565
ENSG00000116171	SCP2	6.5235	7.15183	-1.54577
ENSG00000183172	SMDT1	6.08135	6.71234	-1.54862
ENSG00000143079	CTTNBP2NL	3.9292	4.56117	-1.54968
ENSG00000163362	C1orf106	5.06113	5.69867	-1.55568
ENSG00000108395	TRIM37	3.55136	4.19012	-1.55699
ENSG00000022840	RNF10	6.32407	6.9629	-1.55706
ENSG00000102870	ZNF629	2.1819	2.8212	-1.55758
ENSG00000029364	SLC39A9	4.45516	5.09482	-1.55796
ENSG00000160991	ORAI2	3.71287	4.35553	-1.5612
ENSG00000075975	MKRN2	4.65413	5.29737	-1.56183
ENSG00000158796	DEDD	5.10077	5.74571	-1.56367
ENSG00000138794	CASP6	5.49346	6.13883	-1.56415
ENSG00000151116	UEVLD	3.95059	4.59597	-1.56415
ENSG00000150977	RILPL2	1.0917	1.74362	-1.57126
ENSG00000071054	MAP4K4	3.99481	4.64832	-1.573
ENSG00000154978	VOPP1	4.19938	4.8596	-1.58032
ENSG00000145016	KIAA0226	3.50716	4.16942	-1.58256
ENSG00000099814	CEP170B	0.512227	1.17632	-1.58457
ENSG00000158850	B4GALT3	4.76845	5.43675	-1.5892
ENSG00000155256	ZFYVE27	3.80813	4.47654	-1.58933
ENSG00000105341	ATP5SL	5.20139	5.87231	-1.59208
ENSG00000243477	NAT6	2.65163	3.32589	-1.59578
ENSG00000088854	C20orf194	1.51916	2.19849	-1.6014
ENSG00000075711	DLG1	4.92095	5.60348	-1.60495
ENSG00000198612	COPS8	6.02167	6.70689	-1.60795
ENSG00000152904	GGPS1	5.28012	5.96708	-1.60989
ENSG00000005700	IBTK	3.69167	4.38284	-1.61459
ENSG00000073969	NSF	3.81019	4.50303	-1.61647
ENSG00000119977	TCTN3	4.84568	5.53881	-1.61679
ENSG00000114850	SSR3	7.76608	8.46048	-1.61821
ENSG00000198690	FAN1	3.34483	4.04232	-1.62168
ENSG00000055147	FAM114A2	3.56879	4.2724	-1.62857
ENSG00000151693	ASAP2	1.63285	2.34021	-1.63281
ENSG00000011422	PLAUR	6.61677	7.3257	-1.63459
ENSG00000176087	SLC35A4	5.06517	5.77992	-1.64119
ENSG00000179134	SAMD4B	4.25408	4.97183	-1.64461
ENSG00000176953	NFATC2IP	3.76527	4.48671	-1.64883
ENSG00000153066	TXNDC11	3.95977	4.68349	-1.65143
ENSG00000073711	PPP2R3A	1.89482	2.62293	-1.65647
ENSG00000039650	PNKP	4.62256	5.35482	-1.66124
ENSG00000104643	MTMR9	2.95629	3.69752	-1.67161
ENSG00000165233	C9orf89	5.84527	6.59317	-1.67934
ENSG00000133606	MKRN1	5.52399	6.27317	-1.68083
ENSG00000165948	IFI27L1	4.49601	5.24745	-1.68347
ENSG00000117602	RCAN3	3.07788	3.832	-1.6866
ENSG00000105053	VRK3	4.49049	5.24717	-1.6896
ENSG00000132128	LRRC41	5.83226	6.59152	-1.69263
ENSG00000106635	BCL7B	5.13062	5.89345	-1.69682
ENSG00000166579	NDEL1	4.95565	5.72031	-1.69897
ENSG00000198455	ZXDB	1.36947	2.13709	-1.70247
ENSG00000119900	OGFRL1	0.882643	1.66562	-1.72068
ENSG00000254999	BRK1	7.32159	8.10633	-1.72278
ENSG00000143393	PI4KB	4.71129	5.49621	-1.723
ENSG00000174695	TMEM167A	6.26508	7.05087	-1.72404
ENSG00000148943	LIN7C	4.50589	5.30342	-1.73812
ENSG00000257365	FNTB	3.25739	4.05637	-1.73987
ENSG00000153317	ASAP1	3.49905	4.29902	-1.74107
ENSG00000132589	FLOT2	5.77959	6.58092	-1.74271
ENSG00000157014	TATDN2	2.04745	2.8495	-1.74357
ENSG00000171160	MORN4	3.25134	4.05626	-1.74705
ENSG00000263528	IKBKE	4.3672	5.17577	-1.75148
ENSG00000157600	TMEM164	0.789729	1.60051	-1.75416
ENSG00000051009	FAM160A2	2.11562	2.92742	-1.75541
ENSG00000213281	NRAS	3.98025	4.7976	-1.76216
ENSG00000226479	TMEM185B	3.46548	4.29122	-1.77243
ENSG00000158545	ZC3H18	3.51696	4.34323	-1.77309
ENSG00000180304	OAZ2	6.16347	6.99	-1.77342
ENSG00000153832	FBXO36	1.75862	2.58886	-1.77798
ENSG00000105298	CACTIN	2.62117	3.45483	-1.7822
ENSG00000115561	CHMP3	6.03417	6.86882	-1.78343
ENSG00000145495	2019-03-06	4.92458	5.76858	-1.79503
ENSG00000120992	LYPLA1	6.6882	7.5335	-1.79664
ENSG00000126561	STAT5A	1.66107	2.50938	-1.8004
ENSG00000140382	HMG20A	3.52591	4.38198	-1.81009
ENSG00000107438	PDLIM1	8.49685	9.35293	-1.8101
ENSG00000163596	ICA1L	-0.0835234	0.772941	-1.8106
ENSG00000173456	RNF26	3.92884	4.79364	-1.82108
ENSG00000088832	FKBP1A	8.05157	8.91758	-1.82261
ENSG00000198876	DCAF12	4.35324	5.22612	-1.83133
ENSG00000128923	FAM63B	3.21917	4.09603	-1.83638
ENSG00000274265	CH17-189H20.1	3.07296	3.9571	-1.84566
ENSG00000123728	RAP2C	3.02901	3.91827	-1.85222
ENSG00000172270	BSG	8.48805	9.37765	-1.85266
ENSG00000163558	PRKCI	5.05083	5.94078	-1.85312
ENSG00000167264	DUS2	3.72642	4.62271	-1.86127
ENSG00000243943	ZNF512	3.45483	4.36098	-1.87403
ENSG00000160783	PMF1	5.17707	6.08858	-1.88101
ENSG00000174151	CYB561D1	2.17353	3.09318	-1.89166
ENSG00000167220	HDHD2	4.04111	4.96191	-1.89317
ENSG00000118263	KLF7	4.80297	5.72537	-1.89526
ENSG00000182022	CHST15	3.54921	4.48728	-1.91596
ENSG00000134250	NOTCH2	3.55612	4.49665	-1.91923
ENSG00000043514	TRIT1	3.47832	4.42089	-1.92194
ENSG00000204713	TRIM27	5.01424	5.95797	-1.92349
ENSG00000223496	EXOSC6	1.60526	2.55029	-1.92523
ENSG00000166847	DCTN5	5.27137	6.21943	-1.92928
ENSG00000163904	SENP2	3.46254	4.4203	-1.94228
ENSG00000108960	MMD	3.5089	4.46834	-1.94455
ENSG00000165806	CASP7	3.7174	4.68089	-1.95001
ENSG00000115365	LANCL1	4.26557	5.23098	-1.95262
ENSG00000175104	TRAF6	2.71067	3.68524	-1.96506
ENSG00000160190	SLC37A1	2.04045	3.02636	-1.98055
ENSG00000180182	MED14	2.12639	3.11977	-1.99084
ENSG00000114019	AMOTL2	4.19574	5.20173	-2.00832
ENSG00000132357	CARD6	2.18864	3.19535	-2.00932
ENSG00000132256	TRIM5	3.47541	4.49241	-2.02371
ENSG00000123427	METTL21B	2.12143	3.13996	-2.02585
ENSG00000005812	FBXL3	3.29793	4.3175	-2.02733
ENSG00000188372	ZP3	4.72635	5.75649	-2.04222
ENSG00000236104	ZBTB22	1.72683	2.75756	-2.04305
ENSG00000161249	DMKN	7.17615	8.20807	-2.04475
ENSG00000129007	CALML4	0.98823	2.02059	-2.04537
ENSG00000282393	CTD-3113P16.11	0.485427	1.5292	-2.06161
ENSG00000126003	PLAGL2	2.50621	3.5572	-2.07195
ENSG00000203666	EFCAB2	1.75168	2.80452	-2.07461
ENSG00000167034	NKX3-1	0.996389	2.05832	-2.08772
ENSG00000163874	ZC3H12A	4.84649	5.91657	-2.09954
ENSG00000059728	MXD1	2.82655	3.89918	-2.10326
ENSG00000151718	WWC2	2.50684	3.58571	-2.11238
ENSG00000108439	PNPO	3.60837	4.69251	-2.12012
ENSG00000198417	MT1F	3.68566	4.77063	-2.12133
ENSG00000168256	NKIRAS2	4.54998	5.63575	-2.12252
ENSG00000145901	TNIP1	5.82451	6.92264	-2.14077
ENSG00000139921	TMX1	4.79019	5.88862	-2.14122
ENSG00000143252	SDHC	6.73127	7.84399	-2.16254
ENSG00000068912	ERLEC1	4.00135	5.1166	-2.16633
ENSG00000100647	SUSD6	3.71562	4.84605	-2.18925
ENSG00000175505	CLCF1	2.50239	3.64472	-2.20737
ENSG00000169252	ADRB2	3.12453	4.27118	-2.21399
ENSG00000167065	DUSP18	2.14527	3.30979	-2.24159
ENSG00000101670	LIPG	3.77149	4.95099	-2.26499
ENSG00000133961	NUMB	5.19879	6.37836	-2.26509
ENSG00000124380	SNRNP27	4.80935	5.99314	-2.27172
ENSG00000213190	MLLT11	2.05485	3.26247	-2.30957
ENSG00000184860	SDR42E1	2.56407	3.77175	-2.30966
ENSG00000136783	NIPSNAP3A	4.66057	5.8744	-2.31953
ENSG00000172331	BPGM	3.54272	4.75842	-2.32254
ENSG00000162735	PEX19	3.73471	4.95571	-2.33108
ENSG00000112893	MAN2A1	2.64443	3.88643	-2.36525
ENSG00000103042	SLC38A7	3.08385	4.39378	-2.47929
ENSG00000176871	WSB2	3.87639	5.1877	-2.48166
ENSG00000106144	CASP2	3.00854	4.32256	-2.48633
ENSG00000105639	JAK3	-0.649503	0.719183	-2.58235
ENSG00000143457	GOLPH3L	3.04264	4.42097	-2.59967
ENSG00000144843	ADPRH	-0.646677	0.771886	-2.67319
ENSG00000135698	MPHOSPH6	5.45306	6.93599	-2.79515
ENSG00000073756	PTGS2	0.683696	2.27612	-3.01556
ENSG00000162430	SEPN1	-0.130129	1.51728	-3.13269
ENSG00000124641	MED20	2.74631	4.39532	-3.13618
ENSG00000108219	TSPAN14	5.33239	6.99522	-3.16635
ENSG00000078967	UBE2D4	2.01123	3.67779	-3.17457
ENSG00000148346	LCN2	8.02456	9.69712	-3.1878
ENSG00000184678	HIST2H2BE	0.8166	2.49378	-3.19801
ENSG00000102893	PHKB	3.52199	5.2363	-3.28139
ENSG00000126391	FRMD8	3.57924	5.35456	-3.42313
ENSG00000149428	HYOU1	3.47346	5.28785	-3.51711
ENSG00000173432	SAA1	8.6637	10.5262	-3.63639
ENSG00000144802	NFKBIZ	3.25399	5.1418	-3.70073
ENSG00000126903	SLC10A3	2.85748	4.75275	-3.7199
ENSG00000112679	DUSP22	2.5404	4.53302	-3.97959
ENSG00000162366	PDZK1IP1	1.46597	3.46499	-3.99729
ENSG00000081041	CXCL2	3.29884	5.38457	-4.24489
ENSG00000184216	IRAK1	3.83238	6.01773	-4.54835
ENSG00000112299	VNN1	0.600508	3.01167	-5.31904
ENSG00000100065	CARD10	3.4116	5.83105	-5.3497
ENSG00000134339	SAA2	5.98698	8.61265	-6.1717
ENSG00000163082	SGPP2	-1.10858	1.5656	-6.38275
ENSG00000126768	TIMM17B	3.33002	6.07695	-6.71287
ENSG00000163735	CXCL5	6.08004	8.84674	-6.80549
ENSG00000169429	CXCL8	2.34127	5.22246	-7.36754
ENSG00000163739	CXCL1	5.20472	8.14524	-7.67691
ENSG00000255071	SAA2-SAA4	0	3.00988	-8.055
ENSG00000124391	IL17C	-2.59946	0.778209	-10.3939
