# Supplementary material for: Integrated Transcriptome and Proteome Analyses Reveal the Regulatory Role of miR-146a in Human Limbal Epithelium via Notch Signaling
Source: Cells. 2020 Sep 26;9(10):2175. doi: 10.3390/cells9102175 (PMC7650592; doi:10.3390/cells9102175)
Supplement: Supplementary file 1 [file cells-09-02175-s001.zip › Supplementary Table S2. Differentially expressed Proteins in M vs MC using proteomics.xlsx]

## Sheet: Sheet1
Supplementary Table S2: Differentially expressed proteins in miR-146aM vs. MC transfected primary human LECs using proteomics (FDR p<0.05 and FC± 1.5)
Gene name	Gene description	Protein Id	Ensemble Gene ID	Average M	Average MC	Abolsute FC M vs MC
SPICE1	spindle and centriole associated protein 1 [Source:HGNC Symbol;Acc:HGNC:25083]	Q8N0Z3	ENSG00000163611	7.24527	2.98625	19.1467
KIF18B	kinesin family member 18B [Source:HGNC Symbol;Acc:HGNC:27102]	Q86Y91	ENSG00000186185	11.5906	8.69769	7.42741
KRT15	keratin 15 [Source:HGNC Symbol;Acc:HGNC:6421]	P19012	ENSG00000171346	16.4685	14.3821	4.24691
HRNR	hornerin [Source:HGNC Symbol;Acc:HGNC:20846]	Q86YZ3	ENSG00000197915	7.24335	5.19996	4.12213
SNCG	synuclein gamma [Source:HGNC Symbol;Acc:HGNC:11141]	O76070	ENSG00000173267	17.964	16.3442	3.07349
ZCCHC3	zinc finger CCHC-type containing 3 [Source:HGNC Symbol;Acc:HGNC:16230]	Q9NUD5	ENSG00000247315	14.5451	12.9583	3.00379
EHD2	EH domain containing 2 [Source:HGNC Symbol;Acc:HGNC:3243]	Q9NZN4	ENSG00000024422	13.6752	12.3919	2.43397
AKR1C2	aldo-keto reductase family 1 member C2 [Source:HGNC Symbol;Acc:HGNC:385]	P52895	ENSG00000151632	20.2056	18.9365	2.41009
HSPB1	heat shock protein family B (small) member 1 [Source:HGNC Symbol;Acc:HGNC:5246]	P04792	ENSG00000106211	20.4078	19.1809	2.3406
FAT2	FAT atypical cadherin 2 [Source:HGNC Symbol;Acc:HGNC:3596]	Q9NYQ8	ENSG00000086570	14.7715	13.5685	2.30223
SGSH	N-sulfoglucosamine sulfohydrolase [Source:HGNC Symbol;Acc:HGNC:10818]	P51688	ENSG00000181523	13.4094	12.2317	2.2622
KRT3	keratin 3 [Source:HGNC Symbol;Acc:HGNC:6440]	P12035	ENSG00000186442	14.8422	13.7213	2.17485
ITGA3	integrin subunit alpha 3 [Source:HGNC Symbol;Acc:HGNC:6139]	P26006	ENSG00000005884	17.6876	16.6114	2.10839
SELENBP1	selenium binding protein 1 [Source:HGNC Symbol;Acc:HGNC:10719]	Q13228	ENSG00000143416	14.3613	13.3251	2.05084
DAG1	dystroglycan 1 [Source:HGNC Symbol;Acc:HGNC:2666]	Q14118	ENSG00000173402	17.8763	16.86	2.02272
ACOT1	acyl-CoA thioesterase 1 [Source:HGNC Symbol;Acc:HGNC:33128]	Q86TX2	ENSG00000184227	15.1155	14.1057	2.01356
AKR1C3	aldo-keto reductase family 1 member C3 [Source:HGNC Symbol;Acc:HGNC:386]	P42330	ENSG00000196139	16.5923	15.634	1.94304
CD109	CD109 molecule [Source:HGNC Symbol;Acc:HGNC:21685]	Q6YHK3	ENSG00000156535	15.9175	15.0358	1.84249
DSG3	desmoglein 3 [Source:HGNC Symbol;Acc:HGNC:3050]	P32926	ENSG00000134757	14.9658	14.1151	1.80335
GALNS	galactosamine (N-acetyl)-6-sulfatase [Source:HGNC Symbol;Acc:HGNC:4122]	P34059	ENSG00000141012	14.67	13.8194	1.80323
SNRNP35	small nuclear ribonucleoprotein U11/U12 subunit 35 [Source:HGNC Symbol;Acc:HGNC:30852]	Q16560	ENSG00000184209	17.5331	16.6895	1.7945
RAD51B	RAD51 paralog B [Source:HGNC Symbol;Acc:HGNC:9822]	O15315	ENSG00000182185	14.4793	13.6446	1.78353
ALKBH3	"alkB homolog 3, alpha-ketoglutaratedependent dioxygenase [Source:HGNC Symbol;Acc:HGNC:30141]"	Q96Q83	ENSG00000166199	16.9365	16.1324	1.74602
COMT	catechol-O-methyltransferase [Source:HGNC Symbol;Acc:HGNC:2228]	P21964	ENSG00000093010	17.9919	17.2201	1.70748
TENT4B	terminal nucleotidyltransferase 4B [Source:HGNC Symbol;Acc:HGNC:30758]	Q8NDF8	ENSG00000121274	15.3867	14.6202	1.70117
ITGB8	integrin subunit beta 8 [Source:HGNC Symbol;Acc:HGNC:6163]	P26012	ENSG00000105855	14.1223	13.3853	1.66666
KCTD1	potassium channel tetramerization domain containing 1 [Source:HGNC Symbol;Acc:HGNC:18249]	Q719H9	ENSG00000134504	16.5252	15.7908	1.66368
DENND4C	DENN domain containing 4C [Source:HGNC Symbol;Acc:HGNC:26079]	Q5VZ89	ENSG00000137145	14.8823	14.1528	1.65808
PI4K2B	phosphatidylinositol 4-kinase type 2 beta [Source:HGNC Symbol;Acc:HGNC:18215]	Q8TCG2	ENSG00000038210	13.1801	12.4506	1.65805
MAP2K4	mitogen-activated protein kinase kinase 4 [Source:HGNC Symbol;Acc:HGNC:6844]	P45985	ENSG00000065559	15.9165	15.1924	1.65183
GPCPD1	glycerophosphocholine phosphodiesterase 1 [Source:HGNC Symbol;Acc:HGNC:26957]	Q9NPB8	ENSG00000125772	16.5071	15.7841	1.65056
NKIRAS1	NFKB inhibitor interacting Ras like 1 [Source:HGNC Symbol;Acc:HGNC:17899]	Q9NYS0	ENSG00000197885	15.6472	14.9256	1.64901
ISG20L2	interferon stimulated exonuclease gene 20 like 2 [Source:HGNC Symbol;Acc:HGNC:25745]	Q9H9L3	ENSG00000143319	15.9937	15.3	1.6174
SPARC	secreted protein acidic and cysteine rich [Source:HGNC Symbol;Acc:HGNC:11219]	P09486	ENSG00000113140	16.6576	15.9697	1.61095
ANKRD52	ankyrin repeat domain 52 [Source:HGNC Symbol;Acc:HGNC:26614]	Q8NB46	ENSG00000139645	15.6736	15.0042	1.59034
EPHA1	EPH receptor A1 [Source:HGNC Symbol;Acc:HGNC:3385]	P21709	ENSG00000146904	15.3368	14.6705	1.58701
EMB	embigin [Source:HGNC Symbol;Acc:HGNC:30465]	Q6PCB8	ENSG00000170571	14.839	14.175	1.58448
RCCD1	RCC1 domain containing 1 [Source:HGNC Symbol;Acc:HGNC:30457]	A6NED2	ENSG00000166965	14.6999	14.0372	1.58308
UBE2Q2	ubiquitin conjugating enzyme E2 Q2 [Source:HGNC Symbol;Acc:HGNC:19248]	Q8WVN8	ENSG00000140367	14.7366	14.0823	1.57396
PIP4K2B	phosphatidylinositol-5-phosphate 4-kinase type 2 beta [Source:HGNC Symbol;Acc:HGNC:8998]	P78356	ENSG00000277292	14.3067	13.6576	1.56826
ITIH4	inter-alpha-trypsin inhibitor heavy chain 4 [Source:HGNC Symbol;Acc:HGNC:6169]	Q14624	ENSG00000055955	19.3107	18.6685	1.56075
SERPINA5	serpin family A member 5 [Source:HGNC Symbol;Acc:HGNC:8723]	P05154	ENSG00000188488	13.0261	12.3959	1.54782
GAMT	guanidinoacetate N-methyltransferase [Source:HGNC Symbol;Acc:HGNC:4136]	Q14353	ENSG00000130005	14.4899	13.8633	1.54396
ITGA6	integrin subunit alpha 6 [Source:HGNC Symbol;Acc:HGNC:6142]	P23229	ENSG00000091409	14.3711	13.7448	1.54365
FKBP10	FKBP prolyl isomerase 10 [Source:HGNC Symbol;Acc:HGNC:18169]	Q96AY3	ENSG00000141756	16.4517	15.8306	1.53801
MFGE8	milk fat globule-EGF factor 8 protein [Source:HGNC Symbol;Acc:HGNC:7036]	Q08431	ENSG00000140545	17.771	17.1568	1.53076
SLC22A9	solute carrier family 22 member 9 [Source:HGNC Symbol;Acc:HGNC:16261]	Q8IVM8	ENSG00000149742	13.9787	13.3731	1.52161
MPP1	membrane palmitoylated protein 1 [Source:HGNC Symbol;Acc:HGNC:7219]	Q00013	ENSG00000130830	15.3012	14.6981	1.51902
DAB2IP	DAB2 interacting protein [Source:HGNC Symbol;Acc:HGNC:17294]	Q5VWQ8	ENSG00000136848	16.0537	15.4567	1.51252
NOTCH1	notch receptor 1 [Source:HGNC Symbol;Acc:HGNC:7881]	P46531	ENSG00000148400	15.5656	14.9794	1.50129
RPL3	ribosomal protein L3 [Source:HGNC Symbol;Acc:HGNC:10332]	P39023	ENSG00000100316	18.3319	18.9167	-1.49985
LAD1	ladinin 1 [Source:HGNC Symbol;Acc:HGNC:6472]	O00515	ENSG00000159166	15.4215	16.0166	-1.51061
EIF4B	eukaryotic translation initiation factor 4B [Source:HGNC Symbol;Acc:HGNC:3285]	P23588	ENSG00000063046	15.3111	15.921	-1.52617
RPL7	ribosomal protein L7 [Source:HGNC Symbol;Acc:HGNC:10363]	P18124	ENSG00000147604	18.4251	19.0433	-1.53496
RPL32	ribosomal protein L32 [Source:HGNC Symbol;Acc:HGNC:10336]	P62910	ENSG00000144713	17.3437	17.9791	-1.55339
STC2	stanniocalcin 2 [Source:HGNC Symbol;Acc:HGNC:11374]	O76061	ENSG00000113739	15.8198	16.4611	-1.55968
RPL15	ribosomal protein L15 [Source:HGNC Symbol;Acc:HGNC:10306]	P61313	ENSG00000174748	20.2965	20.9727	-1.59797
RPL19	ribosomal protein L19 [Source:HGNC Symbol;Acc:HGNC:10312]	P84098	ENSG00000108298	16.2061	16.8872	-1.60332
DTX2	deltex E3 ubiquitin ligase 2 [Source:HGNC Symbol;Acc:HGNC:15973]	Q86UW9	ENSG00000091073	14.3055	15.0141	-1.63419
MGAT1	"mannosyl (alpha-1,3-)-glycoprotein beta-1,2-N-acetylglucosaminyltransferase [Source:HGNC Symbol;Acc:HGNC:7044]"	P26572	ENSG00000131446	15.2898	16.002	-1.63833
LUC7L	LUC7 like [Source:HGNC Symbol;Acc:HGNC:6723]	Q9NQ29	ENSG00000007392	17.84	18.5711	-1.65986
FOSL1	"FOS like 1, AP-1 transcription factor subunit [Source:HGNC Symbol;Acc:HGNC:13718]"	P15407	ENSG00000175592	11.7482	12.5032	-1.68768
TEP1	telomerase associated protein 1 [Source:HGNC Symbol;Acc:HGNC:11726]	Q99973	ENSG00000129566	12.9517	13.7144	-1.69672
LAMB3	laminin subunit beta 3 [Source:HGNC Symbol;Acc:HGNC:6490]	Q13751	ENSG00000196878	14.6429	15.4085	-1.70009
GATAD2B	GATA zinc finger domain containing 2B [Source:HGNC Symbol;Acc:HGNC:30778]	Q8WXI9	ENSG00000143614	16.239	17.0079	-1.70403
TRAF6	TNF receptor associated factor 6 [Source:HGNC Symbol;Acc:HGNC:12036]	Q9Y4K3	ENSG00000175104	14.9034	15.6735	-1.70536
SKP2	S-phase kinase associated protein 2 [Source:HGNC Symbol;Acc:HGNC:10901]	Q13309	ENSG00000145604	15.3954	16.1867	-1.73064
TBCA	tubulin folding cofactor A [Source:HGNC Symbol;Acc:HGNC:11579]	O75347	ENSG00000171530	15.4254	16.221	-1.73577
MGA	MAX dimerization protein MGA [Source:HGNC Symbol;Acc:HGNC:14010]	Q8IWI9	ENSG00000174197	13.3219	14.1222	-1.74147
RNF185	ring finger protein 185 [Source:HGNC Symbol;Acc:HGNC:26783]	Q96GF1	ENSG00000138942	12.8307	13.6339	-1.74495
CPVL	carboxypeptidase vitellogenic like [Source:HGNC Symbol;Acc:HGNC:14399]	Q9H3G5	ENSG00000106066	14.0419	14.8501	-1.75096
ZNF451	zinc finger protein 451 [Source:HGNC Symbol;Acc:HGNC:21091]	Q9Y4E5	ENSG00000112200	15.1118	15.9234	-1.75518
DSN1	DSN1 component of MIS12 kinetochore complex [Source:HGNC Symbol;Acc:HGNC:16165]	Q9H410	ENSG00000149636	15.8551	16.6671	-1.75565
SH2D5	SH2 domain containing 5 [Source:HGNC Symbol;Acc:HGNC:28819]	Q6ZV89	ENSG00000189410	15.0894	15.9027	-1.75722
GOLM1	golgi membrane protein 1 [Source:HGNC Symbol;Acc:HGNC:15451]	Q8NBJ4	ENSG00000135052	16.3376	17.152	-1.75856
SLC6A15	solute carrier family 6 member 15 [Source:HGNC Symbol;Acc:HGNC:13621]	Q9H2J7	ENSG00000072041	16.0279	16.844	-1.76057
BZW1	basic leucine zipper and W2 domains 1 [Source:HGNC Symbol;Acc:HGNC:18380]	Q7L1Q6	ENSG00000082153	18.8155	19.6327	-1.7619
AKAP8	A-kinase anchoring protein 8 [Source:HGNC Symbol;Acc:HGNC:378]	O43823	ENSG00000105127	14.4504	15.2742	-1.77012
INHBA	inhibin subunit beta A [Source:HGNC Symbol;Acc:HGNC:6066]	P08476	ENSG00000122641	14.1262	14.9518	-1.77231
ZDHHC13	zinc finger DHHC-type containing 13 [Source:HGNC Symbol;Acc:HGNC:18413]	Q8IUH4	ENSG00000177054	13.8608	14.7037	-1.79363
NDUFB11	NADH:ubiquinone oxidoreductase subunit B11 [Source:HGNC Symbol;Acc:HGNC:20372]	Q9NX14	ENSG00000147123	17.9603	18.8047	-1.79549
ELOVL5	ELOVL fatty acid elongase 5 [Source:HGNC Symbol;Acc:HGNC:21308]	Q9NYP7	ENSG00000012660	14.2423	15.1084	-1.82271
COL16A1	collagen type XVI alpha 1 chain [Source:HGNC Symbol;Acc:HGNC:2193]	Q07092	ENSG00000084636	15.3641	16.2433	-1.83938
ZNF280C	zinc finger protein 280C [Source:HGNC Symbol;Acc:HGNC:25955]	Q8ND82	ENSG00000056277	14.0351	14.9153	-1.84059
DUSP11	dual specificity phosphatase 11 [Source:HGNC Symbol;Acc:HGNC:3066]	O75319	ENSG00000144048	11.9794	12.8674	-1.85066
NUMB	NUMB endocytic adaptor protein [Source:HGNC Symbol;Acc:HGNC:8060]	P49757	ENSG00000133961	14.558	15.4477	-1.85283
IRF5	interferon regulatory factor 5 [Source:HGNC Symbol;Acc:HGNC:6120]	Q13568	ENSG00000128604	14.6746	15.5708	-1.86112
GGA1	"golgi associated, gamma adaptin ear containing, ARF binding protein 1 [Source:HGNC Symbol;Acc:HGNC:17842]"	Q9UJY5	ENSG00000100083	16.2903	17.1908	-1.86674
GON4L	gon-4 like [Source:HGNC Symbol;Acc:HGNC:25973]	Q3T8J9	ENSG00000116580	14.4225	15.326	-1.87054
NABP2	nucleic acid binding protein 2 [Source:HGNC Symbol;Acc:HGNC:28412]	Q9BQ15	ENSG00000139579	11.5078	12.4145	-1.87471
ATXN1L	ataxin 1 like [Source:HGNC Symbol;Acc:HGNC:33279]	P0C7T5	ENSG00000224470	12.0825	13.002	-1.89147
PEX16	peroxisomal biogenesis factor 16 [Source:HGNC Symbol;Acc:HGNC:8857]	Q9Y5Y5	ENSG00000121680	12.5447	13.4676	-1.8959
SGPP1	sphingosine-1-phosphate phosphatase 1 [Source:HGNC Symbol;Acc:HGNC:17720]	Q9BX95	ENSG00000126821	12.2709	13.1963	-1.89917
SLC30A1	solute carrier family 30 member 1 [Source:HGNC Symbol;Acc:HGNC:11012]	Q9Y6M5	ENSG00000170385	17.0802	18.0089	-1.90355
AGR2	"anterior gradient 2, protein disulphide isomerase family member [Source:HGNC Symbol;Acc:HGNC:328]"	O95994	ENSG00000106541	15.8288	16.7583	-1.90456
PDP2	pyruvate dehyrogenase phosphatase catalytic subunit 2 [Source:HGNC Symbol;Acc:HGNC:30263]	Q9P2J9	ENSG00000172840	13.3689	14.2994	-1.90593
MARK2	microtubule affinity regulating kinase 2 [Source:HGNC Symbol;Acc:HGNC:3332]	Q7KZI7	ENSG00000072518	12.615	13.5537	-1.91688
SAV1	salvador family WW domain containing protein 1 [Source:HGNC Symbol;Acc:HGNC:17795]	Q9H4B6	ENSG00000151748	15.5004	16.4409	-1.91918
GOLPH3L	golgi phosphoprotein 3 like [Source:HGNC Symbol;Acc:HGNC:24882]	Q9H4A5	ENSG00000143457	18.2203	19.1693	-1.93044
EGFR	epidermal growth factor receptor [Source:HGNC Symbol;Acc:HGNC:3236]	P00533	ENSG00000146648	15.5298	16.5032	-1.96343
GAR1	GAR1 ribonucleoprotein [Source:HGNC Symbol;Acc:HGNC:14264]	Q9NY12	ENSG00000109534	16.5521	17.5331	-1.97378
TLK2	tousled like kinase 2 [Source:HGNC Symbol;Acc:HGNC:11842]	Q86UE8	ENSG00000146872	14.6365	15.6277	-1.98782
ZNF280D	zinc finger protein 280D [Source:HGNC Symbol;Acc:HGNC:25953]	Q6N043	ENSG00000137871	15.2504	16.2447	-1.99207
DDAH1	dimethylarginine dimethylaminohydrolase 1 [Source:HGNC Symbol;Acc:HGNC:2715]	O94760	ENSG00000153904	17.2367	18.2358	-1.99864
HP1BP3	heterochromatin protein 1 binding protein 3 [Source:HGNC Symbol;Acc:HGNC:24973]	Q5SSJ5	ENSG00000127483	15.5476	16.5549	-2.01022
AKAP11	A-kinase anchoring protein 11 [Source:HGNC Symbol;Acc:HGNC:369]	Q9UKA4	ENSG00000023516	12.3551	13.3673	-2.01695
THEM6	thioesterase superfamily member 6 [Source:HGNC Symbol;Acc:HGNC:29656]	Q8WUY1	ENSG00000130193	14.1827	15.2005	-2.02479
NSMCE3	"NSE3 homolog, SMC5-SMC6 complex component [Source:HGNC Symbol;Acc:HGNC:7677]"	Q96MG7	ENSG00000185115	12.5529	13.5825	-2.04138
FAM192A	family with sequence similarity 192 member A [Source:HGNC Symbol;Acc:HGNC:29856]	Q9GZU8	ENSG00000172775	13.0995	14.1314	-2.04471
HLA-A	"major histocompatibility complex, class I, A [Source:HGNC Symbol;Acc:HGNC:4931]"	P13746	ENSG00000206503	13.8864	14.9214	-2.04904
RPRD2	regulation of nuclear pre-mRNA domain containing 2 [Source:HGNC Symbol;Acc:HGNC:29039]	Q5VT52	ENSG00000163125	13.9938	15.0346	-2.0573
ZBTB21	zinc finger and BTB domain containing 21 [Source:HGNC Symbol;Acc:HGNC:13083]	Q9ULJ3	ENSG00000173276	13.1248	14.1698	-2.06338
KCTD2	potassium channel tetramerization domain containing 2 [Source:HGNC Symbol;Acc:HGNC:21294]	Q14681	ENSG00000180901	11.3892	12.4426	-2.07551
ETS1	"ETS proto-oncogene 1, transcription factor [Source:HGNC Symbol;Acc:HGNC:3488]"	P14921	ENSG00000134954	17.4574	18.5179	-2.08561
PFDN1	prefoldin subunit 1 [Source:HGNC Symbol;Acc:HGNC:8866]	O60925	ENSG00000113068	17.1423	18.2088	-2.09432
VPS26B	"VPS26, retromer complex component B [Source:HGNC Symbol;Acc:HGNC:28119]"	Q4G0F5	ENSG00000151502	13.0999	14.1696	-2.09909
AMOTL2	angiomotin like 2 [Source:HGNC Symbol;Acc:HGNC:17812]	Q9Y2J4	ENSG00000114019	14.4907	15.6117	-2.17503
RGPD1	RANBP2 like and GRIP domain containing 1 [Source:HGNC Symbol;Acc:HGNC:32414]	Q68DN6	ENSG00000187627	12.6977	13.8385	-2.20494
DDX19A	DEAD-box helicase 19A [Source:HGNC Symbol;Acc:HGNC:25628]	Q9NUU7	ENSG00000168872	16.1557	17.3221	-2.2444
RPS25	ribosomal protein S25 [Source:HGNC Symbol;Acc:HGNC:10413]	P62851	ENSG00000118181	17.4585	18.6253	-2.24512
ZC3H12A	zinc finger CCCH-type containing 12A [Source:HGNC Symbol;Acc:HGNC:26259]	Q5D1E8	ENSG00000163874	12.955	14.1228	-2.24673
RPF1	ribosome production factor 1 homolog [Source:HGNC Symbol;Acc:HGNC:30350]	Q9H9Y2	ENSG00000117133	13.876	15.0628	-2.27653
SNRNP70	small nuclear ribonucleoprotein U1 subunit 70 [Source:HGNC Symbol;Acc:HGNC:11150]	P08621	ENSG00000104852	15.7576	16.9628	-2.30581
STARD7	StAR related lipid transfer domain containing 7 [Source:HGNC Symbol;Acc:HGNC:18063]	Q9NQZ5	ENSG00000084090	15.8329	17.0525	-2.32879
CBX5	chromobox 5 [Source:HGNC Symbol;Acc:HGNC:1555]	P45973	ENSG00000094916	20.1375	21.3831	-2.37118
YIPF5	Yip1 domain family member 5 [Source:HGNC Symbol;Acc:HGNC:24877]	Q969M3	ENSG00000145817	15.061	16.3113	-2.37891
RBBP6	"RB binding protein 6, ubiquitin ligase [Source:HGNC Symbol;Acc:HGNC:9889]"	Q7Z6E9	ENSG00000122257	14.6383	15.8959	-2.39096
RPL27A	ribosomal protein L27a [Source:HGNC Symbol;Acc:HGNC:10329]	P46776	ENSG00000166441	19.9077	21.168	-2.39546
ALKBH5	"alkB homolog 5, RNA demethylase [Source:HGNC Symbol;Acc:HGNC:25996]"	Q6P6C2	ENSG00000091542	17.4118	18.6801	-2.40877
RPL18	ribosomal protein L18 [Source:HGNC Symbol;Acc:HGNC:10310]	Q07020	ENSG00000063177	19.8016	21.0826	-2.4301
C7orf50	chromosome 7 open reading frame 50 [Source:HGNC Symbol;Acc:HGNC:22421]	Q9BRJ6	ENSG00000146540	13.9532	15.3019	-2.54684
HMGN3	high mobility group nucleosomal binding domain 3 [Source:HGNC Symbol;Acc:HGNC:12312]	Q15651	ENSG00000118418	17.4932	18.8544	-2.569
AIFM2	apoptosis inducing factor mitochondria associated 2 [Source:HGNC Symbol;Acc:HGNC:21411]	Q9BRQ8	ENSG00000042286	17.4906	18.8719	-2.60514
CHTOP	chromatin target of PRMT1 [Source:HGNC Symbol;Acc:HGNC:24511]	Q9Y3Y2	ENSG00000160679	12.0363	13.4396	-2.64503
ZNF217	zinc finger protein 217 [Source:HGNC Symbol;Acc:HGNC:13009]	O75362	ENSG00000171940	12.1426	13.5511	-2.65459
HERPUD1	homocysteine inducible ER protein with ubiquitin like domain 1 [Source:HGNC Symbol;Acc:HGNC:13744]	Q15011	ENSG00000051108	14.9401	16.3745	-2.70274
NOLC1	nucleolar and coiled-body phosphoprotein 1 [Source:HGNC Symbol;Acc:HGNC:15608]	Q14978	ENSG00000166197	16.9033	18.3449	-2.71617
LPXN	leupaxin [Source:HGNC Symbol;Acc:HGNC:14061]	O60711	ENSG00000110031	14.9739	16.4587	-2.79883
RPL34	ribosomal protein L34 [Source:HGNC Symbol;Acc:HGNC:10340]	P49207	ENSG00000109475	16.1491	17.6824	-2.89453
GATAD2A	GATA zinc finger domain containing 2A [Source:HGNC Symbol;Acc:HGNC:29989]	Q86YP4	ENSG00000167491	15.182	16.7163	-2.89652
RPL35	ribosomal protein L35 [Source:HGNC Symbol;Acc:HGNC:10344]	P42766	ENSG00000136942	17.3854	18.9475	-2.95299
MT2A	metallothionein 2A [Source:HGNC Symbol;Acc:HGNC:7406]	P02795	ENSG00000125148	15.4771	17.0408	-2.95613
CCDC9B	coiled-coil domain containing 9B [Source:HGNC Symbol;Acc:HGNC:33488]	Q6ZUT6	ENSG00000188549	10.9589	12.6147	-3.15096
REPIN1	replication initiator 1 [Source:HGNC Symbol;Acc:HGNC:17922]	Q9BWE0	ENSG00000214022	11.3672	13.0581	-3.22854
IL1B	interleukin 1 beta [Source:HGNC Symbol;Acc:HGNC:5992]	P01584	ENSG00000125538	14.7094	16.4394	-3.31742
KRT6B	keratin 6B [Source:HGNC Symbol;Acc:HGNC:6444]	P04259	ENSG00000185479	15.207	16.9473	-3.34087
RPL29	ribosomal protein L29 [Source:HGNC Symbol;Acc:HGNC:10331]	P47914	ENSG00000162244	16.26	18.0011	-3.34297
IRF2BP2	interferon regulatory factor 2 binding protein 2 [Source:HGNC Symbol;Acc:HGNC:21729]	Q7Z5L9	ENSG00000168264	13.8587	15.6247	-3.40109
LCN2	lipocalin 2 [Source:HGNC Symbol;Acc:HGNC:6526]	P80188	ENSG00000148346	13.5961	15.3628	-3.40265
IFRD1	interferon related developmental regulator 1 [Source:HGNC Symbol;Acc:HGNC:5456]	O00458	ENSG00000006652	11.4174	13.1845	-3.40362
MISP	mitotic spindle positioning [Source:HGNC Symbol;Acc:HGNC:27000]	Q8IVT2	ENSG00000099812	13.159	15.0413	-3.68657
SURF6	surfeit 6 [Source:HGNC Symbol;Acc:HGNC:11478]	O75683	ENSG00000148296	12.5154	14.4553	-3.83668
SMPD2	sphingomyelin phosphodiesterase 2 [Source:HGNC Symbol;Acc:HGNC:11121]	O60906	ENSG00000135587	3.92305	5.88938	-3.90773
MGST2	microsomal glutathione S-transferase 2 [Source:HGNC Symbol;Acc:HGNC:7063]	Q99735	ENSG00000085871	14.6232	16.6024	-3.94297
KLF16	Kruppel like factor 16 [Source:HGNC Symbol;Acc:HGNC:16857]	Q9BXK1	ENSG00000129911	10.3959	12.5241	-4.37183
ICAM1	intercellular adhesion molecule 1 [Source:HGNC Symbol;Acc:HGNC:5344]	P05362	ENSG00000090339	14.3856	16.5219	-4.39626
ZC3H18	zinc finger CCCH-type containing 18 [Source:HGNC Symbol;Acc:HGNC:25091]	Q86VM9	ENSG00000158545	14.661	16.8843	-4.66946
IL1A	interleukin 1 alpha [Source:HGNC Symbol;Acc:HGNC:5991]	P01583	ENSG00000115008	17.3661	19.6793	-4.96975
PEX19	peroxisomal biogenesis factor 19 [Source:HGNC Symbol;Acc:HGNC:9713]	P40855	ENSG00000162735	15.7232	18.3352	-6.11365
OSBPL10	oxysterol binding protein like 10 [Source:HGNC Symbol;Acc:HGNC:16395]	Q9BXB5	ENSG00000144645	7.96042	12.4319	-22.1847
SOWAHC	sosondowah ankyrin repeat domain family member C [Source:HGNC Symbol;Acc:HGNC:26149]	Q53LP3	ENSG00000198142	7.20648	11.7719	-23.6778
WFS1	wolframin ER transmembrane glycoprotein [Source:HGNC Symbol;Acc:HGNC:12762]	O76024	ENSG00000109501	7.22129	11.7991	-23.8813
RHBDF2	rhomboid 5 homolog 2 [Source:HGNC Symbol;Acc:HGNC:20788]	Q6PJF5	ENSG00000129667	8.63396	13.8008	-35.9243
